# Supplementary material for: Candidate gene analysis for determinacy in pigeonpea (Cajanus spp.)
Source: Theor Appl Genet. 2014 Oct 21;127(12):2663–78. doi: 10.1007/s00122-014-2406-8 (PMC4236620; doi:10.1007/s00122-014-2406-8)
Supplement: Supplementary file 1 — Supplementary material 1 (XLSX 14 kb) [file 122_2014_2406_MOESM1_ESM.xlsx]

## Sheet: Sheet1
Table S1a List of 142 pigeonpea germplasm accessions selected for the study
S. No	Line	Growth Habit	Genus	species
1	ICP 2376	IDT	Cajanus	cajan
2	ICP 7035	IDT	Cajanus	cajan
3	ICP 8863	IDT	Cajanus	cajan
4	ICPB 2049	IDT	Cajanus	cajan
5	ICPR 2438	IDT	Cajanus	cajan
6	ICPR 2447	IDT	Cajanus	cajan
7	ICPR 2463	IDT	Cajanus	cajan
8	ICPR 2671	IDT	Cajanus	cajan
9	ICPL 2	IDT	Cajanus	cajan
10	ICPL 332	IDT	Cajanus	cajan
11	ICPL 85010	IDT	Cajanus	cajan
12	ICPL 87091	IDT	Cajanus	cajan
13	ICPL 87119	IDT	Cajanus	cajan
14	ICPL 88034	IDT	Cajanus	cajan
15	ICPL 88039	IDT	Cajanus	cajan
16	ICPL 99050	IDT	Cajanus	cajan
17	ICPL 20096	IDT	Cajanus	cajan
18	ICPL 20097	IDT	Cajanus	cajan
19	ICPL 20102	IDT	Cajanus	cajan
20	ICPL 20108	IDT	Cajanus	cajan
21	TTB 7	IDT	Cajanus	cajan
22	AKT 8811	IDT	Cajanus	cajan
23	TAT 10	IDT	Cajanus	cajan
24	BSMR 736	IDT	Cajanus	cajan
25	T.VISHAKA	IDT	Cajanus	cajan
26	C 11	IDT	Cajanus	cajan
27	GT 288	IDT	Cajanus	cajan
28	GULLYAL W	IDT	Cajanus	cajan
29	GULLYAL R	IDT	Cajanus	cajan
30	GS 1	IDT	Cajanus	cajan
31	Maruthi UAS	IDT	Cajanus	cajan
32	Asha UAS	IDT	Cajanus	cajan
33	BSMR 736	IDT	Cajanus	cajan
34	C.Sericeus	IDT	Cajanus	cajan
35	ICPW 12	IDT	Cajanus	latisepalus
36	ICPW 29	IDT	Cajanus	cajanifolius
37	ICPW 46	IDT	Cajanus	lineatus
38	ICPW 68	IDT	Cajanus	paltycarpus
39	ICPW 69	IDT	Cajanus	paltycarpus
40	ICPW 94	IDT	Cajanus	scarabaeoides
41	ICPW 130	IDT	Cajanus	scarabaeoides
42	ICP 49	IDT	Cajanus	cajan
43	ICP 1071	IDT	Cajanus	cajan
44	ICP 1535	IDT	Cajanus	cajan
45	ICP 4266	IDT	Cajanus	cajan
46	ICP 7337	IDT	Cajanus	cajan
47	ICP 7409	IDT	Cajanus	cajan
48	ICP 7782	IDT	Cajanus	cajan
49	ICP 7941	IDT	Cajanus	cajan
50	ICP 8095	IDT	Cajanus	cajan
51	ICP 8242	IDT	Cajanus	cajan
52	ICP 8265	IDT	Cajanus	cajan
53	ICP 8817	IDT	Cajanus	cajan
54	ICP 9236	IDT	Cajanus	cajan
55	ICP 10240	IDT	Cajanus	cajan
56	ICP 10531	IDT	Cajanus	cajan
57	ICP 10880	IDT	Cajanus	cajan
58	ICP 10963	IDT	Cajanus	cajan
59	ICP 11246	IDT	Cajanus	cajan
60	ICP 11754	IDT	Cajanus	cajan
61	ICP 11975	IDT	Cajanus	cajan
62	ICP 12079	IDT	Cajanus	cajan
63	ICP 12094	IDT	Cajanus	cajan
64	ICP 12765	IDT	Cajanus	cajan
65	ICP 12977	IDT	Cajanus	cajan
66	ICP 13004	IDT	Cajanus	cajan
67	ICP 13799	IDT	Cajanus	cajan
68	ICP 14126	IDT	Cajanus	cajan
69	ICP 14389	IDT	Cajanus	cajan
70	ICP 14471	IDT	Cajanus	cajan
71	ICP 14524	IDT	Cajanus	cajan
72	ICP 14770	IDT	Cajanus	cajan
73	ICP 15454	IDT	Cajanus	cajan
74	ICP 16235	IDT	Cajanus	cajan
75	ICP 15614	IDT	Cajanus	cajan
76	ICP 15627	IDT	Cajanus	cajan
77	ICP 15629	IDT	Cajanus	cajan
78	ICP 15632	IDT	Cajanus	cajan
79	ICP 15762	IDT	Cajanus	cajan
80	ICP 15882	IDT	Cajanus	cajan
81	ICP 15665	IDT	Cajanus	cajan
82	ICP 15747	IDT	Cajanus	cajan
83	ICP 15756	IDT	Cajanus	cajan
84	ICP 15644	IDT	Cajanus	cajan
85	ICPL 83006	DT	Cajanus	cajan
86	ICPL 85010	DT	Cajanus	cajan
87	ICPL 205	DT	Cajanus	cajan
88	ICPL 184	DT	Cajanus	cajan
89	ICPL 151	DT	Cajanus	cajan
90	ICPL 148	DT	Cajanus	cajan
91	ICPL 87	DT	Cajanus	cajan
92	ICPL 86	DT	Cajanus	cajan
93	ICPL 84031	DT	Cajanus	cajan
94	ICPL 85012	DT	Cajanus	cajan
95	ICPL 86003	DT	Cajanus	cajan
96	ICPL 86009	DT	Cajanus	cajan
97	ICPL 86012	DT	Cajanus	cajan
98	ICPL 87091	DT	Cajanus	cajan
99	ICPL 87154	DT	Cajanus	cajan
100	ICPL 83024	DT	Cajanus	cajan
101	ICPL 89031	DT	Cajanus	cajan
102	ICPL 90004	DT	Cajanus	cajan
103	ICPL 90013	DT	Cajanus	cajan
104	ICPL 90017	DT	Cajanus	cajan
105	ICPL 92016	DT	Cajanus	cajan
106	ICPL 92033	DT	Cajanus	cajan
107	ICPL 93074	DT	Cajanus	cajan
108	ICPL 93077	DT	Cajanus	cajan
109	ICPL 98002	DT	Cajanus	cajan
110	ICPL 98003	DT	Cajanus	cajan
111	ICPL 98005	DT	Cajanus	cajan
112	ICPL 98006	DT	Cajanus	cajan
113	ICPL 98015	DT	Cajanus	cajan
114	ICPL 99068	DT	Cajanus	cajan
115	ICPL 99070	DT	Cajanus	cajan
116	ICPL 99072	DT	Cajanus	cajan
117	ICPL 99073	DT	Cajanus	cajan
118	ICPL 99076	DT	Cajanus	cajan
119	ICPL 99077	DT	Cajanus	cajan
120	ICPL 94009	DT	Cajanus	cajan
121	ICPL 87105	DT	Cajanus	cajan
122	ICPL 10900	DT	Cajanus	cajan
123	ICP 10917	DT	Cajanus	cajan
124	ICP10926	DT	Cajanus	cajan
125	ICP 10928	DT	Cajanus	cajan
126	ICP 13190	DT	Cajanus	cajan
127	ICP 14849	DT	Cajanus	cajan
128	ICP 14857	DT	Cajanus	cajan
129	ICP 14859	DT	Cajanus	cajan
130	ICP 16169	DT	Cajanus	cajan
131	ICP 28	DT	Cajanus	cajan
132	ICPA 2039	DT	Cajanus	cajan
133	ICPA 2043	DT	Cajanus	cajan
134	ICPL 84023	DT	Cajanus	cajan
135	ICPL 85030	DT	Cajanus	cajan
136	ICP 6523	DT	Cajanus	cajan
137	ICP 6933	DT	Cajanus	cajan
138	ICP 10922	DT	Cajanus	cajan
139	ICP 14153	DT	Cajanus	cajan
140	ICP 11543	DT	Cajanus	cajan
141	ICP 14444	DT	Cajanus	cajan
142	ICP 16198	DT	Cajanus	cajan
Table S1b Parents of a bi-paental mapping population used for genetic mapping and QTL analysis
1	ICPA 2039	DT	Cajanus	cajan
2	ICPR 2447	IDT	Cajanus	cajan
Table S1c Parents of a wide cross used for validation of CcTFL1 gene
1	ICPL 85010	SDT	Cajanus	cajan
2	ICP 15774	IDT	Cajanus	volubilis
